# Supplementary material for: Spatial database of planted forests in East Asia
Source: Sci Data. 2023 Jul 22;10:480. doi: 10.1038/s41597-023-02383-w (PMC10363164; doi:10.1038/s41597-023-02383-w)
Supplement: Supplementary file 1 — Supplementary Table S1 [file 41597_2023_2383_MOESM1_ESM.xlsx]

## Sheet: Sheet1
Supplementary Table S1. List of predictor variables used in this study.
Variable definition (unit)	Data source	Resolution	Reference year
Forest structure
Canopy height (rh100) (cm)	GEDI L2B (https://search.earthdata.nasa.gov/search)	25m diameter	2019-2020
Plant area index (pai) (m2/m2)	GEDI L2B	25m diameter	2019-2020
Foliage height diversity (fhd_normal)	GEDI L2B	25m diameter	2019-2020
Total canopy cover (cover) (%)	GEDI L2B	25m diameter	2019-2020
Tree height (m)	https://glad.umd.edu/dataset/GLCLUC2020	30 m	2020
Vegetation characteristics
Enhanced vegetation index (EVI)	MODIS (https://modis.gsfc.nasa.gov/)	1 km	2019
Leaf area index (LAI) (m2/m2)	MODIS	1 km	2019
Fraction of photosynthetically active radiation absorbed by vegetation (FPAR)	MODIS	1 km	2019
Mean daily land surface temperature (LST) (°C)	MODIS	1 km	2019
Normalized difference vegetation index (NDVI)	MODIS	1 km	2019
Evapotranspiration (ET) (mm/year)	MODIS	1 km	2019
Potential evapotranspiration (PET) (mm/year)	MODIS	1 km	2019
Bioclimate variable
Indexed annual aridity	CGIAR-CSI v.2 (doi.org/10.6084/m9.figshare.7504448.v3)	1 km	1970-2000
Potential evapotranspiration (mm/year)	CGIAR-CSI v.2	1 km	1970-2000
Annual mean temperature (°C*10)	CHELSA v.1.2 (https://chelsa-climate.org/bioclim/)	1 km	1979-2013
Mean diurnal range (°C*10)	CHELSA v.1.2	1 km	1979-2013
Isothermality	CHELSA v.1.2	1 km	1979-2013
Temperature seasonality (standard deviation)	CHELSA v.1.2	1 km	1979-2013
Maximum temperature of warmest month (°C*10)	CHELSA v.1.2	1 km	1979-2013
Minimum temperature of coldest month (°C*10)	CHELSA v.1.2	1 km	1979-2013
Temperature annual range (°C*10)	CHELSA v.1.2	1 km	1979-2013
Mean temperature of wettest quarter (°C*10)	CHELSA v.1.2	1 km	1979-2013
Mean temperature of driest quarter (°C*10)	CHELSA v.1.2	1 km	1979-2013
Mean temperature of warmest quarter (°C*10)	CHELSA v.1.2	1 km	1979-2013
Mean temperature of coldest quarter (°C*10)	CHELSA v.1.2	1 km	1979-2013
Corrected annual precipitation (mm/year)	PBCOR (http://www.gloh2o.org/pbcor/)	1 km	1979-2013
Precipitation of wettest month (mm/month)	CHELSA v.1.2	1 km	1979-2013
Precipitation of driest month (mm/month)	CHELSA v.1.2	1 km	1979-2013
Precipitation seasonality (coefficient of variation)	CHELSA v.1.2	1 km	1979-2013
Precipitation of wettest quarter (mm/quarter)	CHELSA v.1.2	1 km	1979-2013
Precipitation of driest quarter (mm/quarter)	CHELSA v.1.2	1 km	1979-2013
Precipitation of warmest quarter (mm/quarter)	CHELSA v.1.2	1 km	1979-2013
Precipitation of coldest quarter (mm/quarter)	CHELSA v.1.2	1 km	1979-2013
Topography
Elevation (m)	EarthEnv (http://www.earthenv.org/topography)	1 km	2010
Roughness	EarthEnv	1 km	2010
Terrain ruggedness index	EarthEnv	1 km	2010
Topographic position index	EarthEnv	1 km	2010
Aspect cosine	EarthEnv	1 km	2010
Aspect sine	EarthEnv	1 km	2010
Slope (degree)	EarthEnv	1 km	2010
Profile curvature	EarthEnv	1 km	2010
Tangential curvature	EarthEnv	1 km	2010
First order partial derivative (E-W slope)	EarthEnv	1 km	2010
First order partial derivative (N-S slope)	EarthEnv	1 km	2010
Second order partial derivative (E-W slope)	EarthEnv	1 km	2010
Second order partial derivative (N-S slope)	EarthEnv	1 km	2010
Anthropogenic variable
Number of cattle	GLW3 (doi:10.7910/DVN/GIVQ75)	10 km	2010
Human footprint	doi:10.5061/dryad.052q5	1 km	2009
Roadless areas (km2)	doi.org/10.1126/science.aaf7166	NA	NA
Protected areas	UNEP-WCMC (https://www.protectedplanet.net/en)	NA	2019
Soil variable
Bulk density (g/cm3)	WISE30sec v1.0 (https://www.isric.org/explore/wise-databases)	1 km	NA
Percent clay (mass %)	WISE30sec v1.0	1 km	NA
Organic carbon content (g/kg)	WISE30sec v1.0	1 km	NA
pH measured in water	WISE30sec v1.0	1 km	NA
Electrical conductivity (dS/m)	WISE30sec v1.0	1 km	NA
C:N ratio	WISE30sec v1.0	1 km	NA
Soil nitrogen (g/kg)	WISE30sec v1.0	1 km	NA
